# Supplementary material for: Epigenomics Analysis of the Suppression Role of SIRT1 via H3K9 Deacetylation in Preadipocyte Differentiation
Source: Int J Mol Sci. 2023 Jul 10;24(14):11281. doi: 10.3390/ijms241411281 (PMC10379189; doi:10.3390/ijms241411281)
Supplement: Supplementary file 1 [file ijms-24-11281-s001.zip]

Archive with 1 entries (1 files):
- ijms-2469483-supplementary.docx
